# Supplementary material for: Data-Driven Commissioning to Reduce Type 2 Diabetes Related Health Disparities in The Netherlands: Using Key Informant Group Interviews
Source: Healthcare (Basel). 2026 Jun 9;14(12):1621. doi: 10.3390/healthcare14121621 (PMC13299924; doi:10.3390/healthcare14121621)
Supplement: Supplementary file 1 [file healthcare-14-01621-s001.zip]

Archive with 4 entries (4 files):
- Supplementary Material S1.pdf
- Supplementary Material S2.pdf
- Supplementary Material S3.xlsx
- Supplementary Material S4.xlsx
