# Supplementary material for: Data-Driven Commissioning to Reduce Type 2 Diabetes Related Health Disparities in The Netherlands: Using Key Informant Group Interviews
Source: Healthcare (Basel). 2026 Jun 9;14(12):1621. doi: 10.3390/healthcare14121621 (PMC13299924; doi:10.3390/healthcare14121621)
Supplement: Supplementary file 1 [file healthcare-14-01621-s001.zip › Supplementary Material S3.xlsx]

## Sheet: Code Manager
Code	Code Groups
● Factors - Community	6SQUID
● Factors - Environmental	6SQUID
● Factors - Individual	6SQUID
● Factors - Interpersonal	6SQUID
● Factors - Macro policy	6SQUID
● Factors - Organisational	6SQUID
● BI Capability	PHM BI model
● Decision context	PHM BI model
● Current usage of data	Current situation
● Example/ current practices	Current situation
○ Budget discussions	Main factors
○ Different care laws	Main factors
○ Differentiation GP registration fee	Main factors
○ Efforts and benefits in different laws/organisations/departments	Main factors
○ Explainability of differentiation	Main factors
○ Funding needed to prove intervention effectiveness	Main factors
○ Health consumerism	Main factors
○ Healthcare workforce shortage	Main factors
○ Importance of maintaining own organization	Main factors
○ Many interventions currently mainly benefit high SES	Main factors
○ Many interventions needed outside curative care	Main factors
○ Only proven care and indicated prevention	Main factors
○ Overcome individual interest	Main factors
○ Sentiment 'unequal' commissioning	Main factors
○ Shift of funding across laws/organisations	Main factors

## Sheet: Info
Title:	ATLAS.ti - Code Report
Project:	Focusgroepen zorginkoop
User:	Els Roorda
Date:	23/05/2026 - 22:07:53
Scope:	Show codes in any of the groups Main factors, PHM BI model, quote, Current situation or 6SQUID
