# Supplementary material for: Data-Driven Commissioning to Reduce Type 2 Diabetes Related Health Disparities in The Netherlands: Using Key Informant Group Interviews
Source: Healthcare (Basel). 2026 Jun 9;14(12):1621. doi: 10.3390/healthcare14121621 (PMC13299924; doi:10.3390/healthcare14121621)
Supplement: Supplementary file 1 [file healthcare-14-01621-s001.zip › Supplementary Material S4.xlsx]

## Sheet: Data
		Decuctive		Inductive
Group interview	Translated Quote	Decision context (DC)/ Data capability (CAP)	Factor type	Healthcare workforce shortage	Health consumerism	Different care laws	Shift of funding across laws/ organisations	Explainability of differentiation	Differentiotion GP registration fee	Only proven care and indicated prevention	Importance of maintaining own organisation	Efforts and benefits in different laws/ organisations/ departments	Many intervention needed outside curative care	Many interventions currently mainly benefit high SES	Funding needed to prove intervention effectiveness	Overcome individual interest	Budget discussions	Sentiment 'unequal' commissioning	Number of main factors
1	We focus on diseases and treatments, particularly concerning medical devices, rather than differences between insured populations.	DC	Organisational																0
1	We do engage in population-oriented care, but ultimately we aim to serve all insured individuals equally.	DC	Organisational					x											1
1	Funding mechanisms already partly compensate for socioeconomic disadvantage, for example through differentiated registration fees.	DC	Macro policy						x										1
1	There is a perception that diabetes care pathways are rigid and leave little room for professional judgment, but providers still have flexibility to tailor care intensity to individual patient needs.	DC	Organisational					x											1
1	The idea behind organizational and infrastructure funding was originally to support project to clean disease management budgets. It's not logical to add new financing budgets for disease management.	DC	Macro policy														x		1
1	These funds were intended for neighborhood-level management rather than for target groups already relatively population organized compared to other budgets.	DC	Macro policy														x		1
1	In principle, healthcare insurance reimbursements are intended for treatment of disease rather than for health promotion activities themselves.	DC	Macro policy							x									1
1	Chronic care programs intentionally stretch the boundaries of the Health Insurance Act because preventive investments in primary care may help avoid hospitalizations and higher downstream costs.	DC	Macro policy							x									1
1	Change is also difficult when general practitioners consistently emphasize that they already face excessive workload.	DC	Organisational	x															1
1	Our role in purchasing is often to convince procurement colleagues that investing in preventive approaches is worthwhile.	DC	Organisational							x									1
1	Integrating preventive activities into purchasing remains difficult because reimbursement structures are primarily focused on treatment rather than health promotion.	DC	Macro policy							x									1
1	Prevention occupies a grey area within the Health Insurance Act: some activities can be justified, while others cannot.	DC	Macro policy							x									1
1	Attempts to organize budgets support staff differently which quickly resulted in legal challenges.	DC	Macro policy				x										x		2
1	Adjusting ways of working often leads to legal or organizational resistance, which discourages change.	DC	Macro policy								x								1
1	Lifestyle interventions are offered universally, but their uptake and impact differ depending on health literacy and patient engagement.	DC	Individual											x					1
1	Whether interventions are actually implemented depends strongly on financial incentives within primary care practices.	DC	Organisational														x		1
1	People with limited health literacy may be less likely to engage with interventions because they are less aware of their potential benefits.	DC	Individual											x					1
1	A digital diabetes intervention proved so effective that providers could no longer claim bundled payment reimbursements, making adoption financially unattractive.	DC	Macro policy				x				x								2
1	The challenge is determining when an intervention is sufficiently effective and acceptable to all stakeholders to justify reimbursement.	DC	Macro policy							x									1
1	You might wonder with several data-supported initiatives: when is it good enough? And who gets to decide, the National Healthcare Institute, or can we decide ourselves?"	DC	Macro policy							x									1
1	The challenge lies in the fact that funds can only be allocated to proven interventions, yet implementing an intervention is necessary to gather the evidence of its effectiveness	DC	Macro policy												x				1
1	Insurers may only fund interventions through insurance premiums if they qualify as insured care.	DC	Macro policy												x				1
1	In practice, many reimbursed primary care activities are not strongly evidence-based either.	DC	Macro policy												x				1
1	Formal rules are not always the decisive factor shaping practice.	DC	Macro policy												x				1
1	In practice, improving health literacy and reducing disparities structurally remains extremely difficult, both for individuals and neighborhoods.	DC	Community											x					1
1	Reducing health disparities is not currently a primary focus of healthcare purchasing.	DC	Organisational								x								1
1	The fragmented Dutch insurance landscape may itself contribute to unequal access to innovative care.	DC	Macro policy													x			1
1	Additional support staff funding is generally distributed equally rather than tailored to neighborhood-level needs.	DC	Organisational					x											1
1	The key question is whether insurers and providers are willing and able to make differentiated agreements and adequately monitor them.	DC	Organisational							x									1
1	Establishing causal attribution for interventions requires substantial effort from both providers and insurers.	DC	Organisational							x									1
1	Understanding causality dynamics is nevertheless important from a purchaser perspective.	DC	Organisational							x									1
1	Insured individuals may reward or punish insurers based on these choices.	DC	Individual								x								1
1	Insurers may fear public criticism for interfering in areas that society may not consider their responsibility.	DC	Community															x	1
1	Although strict purchasing agreements are possible, they may place additional burdens on already overstretched providers.	DC	Organisational	x															1
1	Questions also arise regarding how these approaches interact with the Dutch risk equalization system.	DC	Macro policy								x								1
1	Starting small is more easy, large-scale themes must by of broad interest to introduce.	DC	Organisational																0
1	Joint agenda-setting, evaluation, and scaling are essential when aiming to reduce health disparities collaboratively.	DC	Organisational													x			1
1	Smaller pilot initiatives can be embedded within broader collaborative structures.	DC	Organisational																0
1	Physicians primarily focus on providing the best treatment for patients rather than reducing healthcare utilization metrics.	DC	Organisational										x						1
1	The urgency to fundamentally reorganize care may still not be perceived as sufficiently high.	DC	Environmental	x															1
1	Stakeholders seek evidence that investments improve outcomes across healthcare sectors and generate meaningful health gains.	DC	Macro policy							x									1
1	Our formal domain is limited to healthcare rather than broader social determinants such as education, housing, or debt.	DC	Macro policy			x													1
1	Addressing structural problems requires higher-level political decisions supported by substantial evidence.	DC	Macro policy				x										x		2
1	Ideally we should first collectively determine what we want. What do we want to do differently? Only then should we incorporate the data. What kind of data do we need? And then organize accordingly."	DC	Organisational																0
1	Purchasers are practical actors who need a clear assignment and mandate if reducing disparities is truly expected from them.	DC	Interpersonal													x			1
1	We cannot invest in general prevention as an insurer, but we are very interested in targeted prevention for specific groups.	DC	Organisational							x									1
2	Identifying low health literacy remains difficult and requires better recognition and information transfer throughout the care pathway.	DC	Organisational										x						1
2	Insurers are expected to fund interventions that align with scientific evidence and proven effectiveness.	DC	Macro policy							x									1
2	Spending decisions must remain explainable to premium payers and taxpayers.	DC	Community															x	1
2	Low health literacy and unhealthy behavior are not exclusively associated with lower educational attainment.	DC	Individual										x						1
2	Lifestyle interventions may unintentionally widen disparities because higher educated groups engage more easily.	DC	Individual		x									x					2
2	Research suggests that broader socioeconomic conditions such as debt, housing, and stress have far greater impact on outcomes than healthcare itself.	DC	Macro policy										x						1
2	Addressing financial stress may sometimes be more important than medical treatment in improving health outcomes.	DC	Macro policy										x						1
2	When I was still working as a researcher, many colleagues were very frustrated because their goal was to reduce health disparities. However, every project they undertook seemed to only increase these differences, as they consistently reached only highly educated individuals, no matter how effective, how appealing, how well-designed the interventions were. So, that is indeed a significant challeng…	DC	Individual											x					1
2	Formally, insurers are tasked with purchasing effective and efficient healthcare at an appropriate price.	DC	Organisational			x													1
2	We have undertaken projects where we have observed that forgiving debts or even purchasing debts can help reduce health costs. Technically, we are not allowed to do that. There is a distinction between the formal role and the informal role or what is sensible. In fact, as a health insurer, we are supposed to commission healthcare	DC	Macro policy				x					x							2
2	Solving these issues requires collaboration between insurers, municipalities, and other societal actors, while data-sharing restrictions remain a barrier.	DC	Organisational			x													1
2	Population health management initiatives have proposed technical solutions for privacy-sensitive data sharing.	CAP	Organisational																0
2	Municipalities are often legally cautious about sharing small-scale data.	CAP	Organisational																0
2	Preventive, data-driven approaches across domains remain hindered by fragmented financing structures.	DC	Macro policy			x													1
2	Cross-domain financing remains difficult because investments and benefits often fall in different sectors.	DC	Macro policy			x						x							2
2	Insurers may be willing to invest, but only if it is sufficiently clear where and how investments generate value within legal boundaries.	DC	Macro policy							x									1
2	The fundamental challenge is that effective approaches for improving health among low socioeconomic groups remain unclear.	DC	Community											x					1
2	Regional collaboration between municipalities and stakeholders is necessary to jointly interpret data and determine actions.	DC	Community									x							1
2	We need a shared goal, but more importantly, we must identify where the problems lie and work together to solve them	DC	Macro policy													x			1
2	Within the Integrated Care Agreement, medical device care is barely addressed, which is viewed as a missed opportunity by some stakeholders.	DC	Macro policy													x			1
2	Targeted interventions risk stigmatizing vulnerable populations.	DC	Community					x											1
2	Additional budgets only matter if providers use them differently in practice.	DC	Organisational														x		1
2	Consumer expectations also contribute to rising healthcare demand and utilization.	DC	Community		x														1
2	So if the Ministry of Health really has the courage, they won't organize this from within the ministry alone. Healthcare accounts for only 10% of resilience - the rest lies with the Ministry of Finance, the Ministry of Housing, and so on - it's a vast societal challenge.	DC	Macro policy										x						1
2	Before changing financing mechanisms, stakeholders first need clarity on what should actually change in care delivery.	DC	Macro policy							x						x			2
2	Alternative payment models may stimulate more preventive and flexible forms of care organization.	DC	Macro policy				x										x		2
2	Despite extensive diabetes programs, specialist care demand has not visibly declined.	DC	Macro policy				x										x		2
2	I think that if we really want to make progress in reducing health disparities, there needs to be a clear problem owner who takes the lead in identifying key influence points and opportunities, and who actively engages and encourages the various stakeholders to act on them	DC	Macro policy													x			1
2	Strategic mistrust toward insurers may limit cooperation with providers.	DC	Community															x	1
2	Insurers also act to preserve their own institutional survival.	DC	Organisational								x								1
2	Current financial incentives may unintentionally reward higher healthcare utilization.	DC	Macro policy									x							1
2	It is naive to think that as insurers, we lack the data capabilities to gain insights into health disparities. The issue lies not in obtaining the data, but in the actionable perspectives we can develop thereafter	CAP	Macro policy																0
2	People who best understand the healthcare system benefit most from it, while others are left behind.	DC	Community		x									x					2

## Sheet: Top left
Rijlabels	Aantal van Translated Quote
CAP	3
DC	76
Eindtotaal	79

## Sheet: Bottom Left
Aantal van Translated Quote	Kolomlabels
Rijlabels	1	2	Eindtotaal
Community	2	7	9
Environmental	1		1
Individual	3	3	6
Interpersonal	1		1
Macro policy	21	16	37
Organisational	18	7	25
Eindtotaal	46	33	79

## Sheet: Top right
Rijlabels	Aantal van Focus group
0	7
1	62
2	10
Eindtotaal	79

## Sheet: Bottom Right
Aantal van Translated Quote	Kolomlabels
Rijlabels	1	2	Eindtotaal
x	5	3	8
(leeg)	41	30	71
Eindtotaal	46	33	79
